# Supplementary material for: Biological Activities of Glucosinolate and Its Enzymatic Product in Moringa oleifera (Lam.)
Source: Int J Mol Sci. 2025 Jul 29;26(15):7323. doi: 10.3390/ijms26157323 (PMC12347210; doi:10.3390/ijms26157323)
Supplement: Supplementary file 1 [file ijms-26-07323-s001.zip]

Archive with 1 entries (1 files):
- ijms-3724830-supplementary.pdf
